# Supplementary material for: Commensal Microbiome Expands Tγδ17 Cells in the Lung and Promotes Particulate Matter-Induced Acute Neutrophilia
Source: Front Immunol. 2021 Mar 29;12:645741. doi: 10.3389/fimmu.2021.645741 (PMC8039457; doi:10.3389/fimmu.2021.645741)
Supplement: Supplementary file 2 [file Table_1.xlsx]

## Sheet: Sheet1
	Fig.1E & S3D	# Tγδ17
		#/%	SPL	SILP	PLN	THY	LUNG	MLN	EAR	LIVER	FAT	IEL
		Vγ1	0.1492/0.6215	0.6407/0.8756	0.6584/0.1866	0.5021/0.7298	0.1308/0.7008	0.6855/0.6333	0.435/>0.9999	0.9341/0.2523	0.2636/0.3319	-
		Vγ2	0.3739/0.3739	-	0.5475/0.9691	0.1599/0.2243	0.5379/0.9294	-	-	0.2722/0.2722	-	-
		Vγ4	*/0.5859	0.1093/0.9736	**/0.7120	0.6334/0.1196	0.2936/0.6763	0.3106/0.3888	0.5085/0.5662	0.198/0.1582	0.2479/0.7556	-
		Vγ5	0.1249/0.3116	0.2281/0.0601	0.2509/0.5683	0.0722/0.1104	0.5573/0.5753	-	-	0.4056/0.9706	0.495/0.8454	-
		Vγ6	0.1913/0.6749	0.1443/0.8819	0.0875/0.2559	0.309/*	**/0.5003	0.5732/0.6459	0.7312/0.2531	0.3375/0.3924	0.5515/0.0688	-
		Vγ7	0.7632/0.7765	0.098/0.2566	0.7524/0.4537	0.8643/0.6302	0.7818/0.4104	0.2363/0.1569	0.0598/0.5128	0.2995/0.0928	0.2995/0.6229	-
	S3C	# Tγδ2
		#/%	THY
		Vγ1	0.0564
		Vγ2	-
		Vγ4	0.3968
		Vγ5	-
		Vγ6	0.3739
		Vγ7	0.3768
	S3B	# Tγδ1
		#/%	SPL	SILP	PLN	THY	LUNG	MLN	EAR	LIVER	FAT	IEL
		Vγ1	*/0.1342	*/0.4592	*/0.0643	0.9364/0.1482	0.1535/0.1053	**/0.1053	-	0.1172/0.6748	*/0.6275	0.6236/0.6330
		Vγ2	>0.9999/0.6939	-	0.4021/0.1240	0.2466/0.2588	0.3604/0.1928	0.189/0.1553	-	0.2722/0.2722	-	0.3411/0.1251
		Vγ4	0.1213/0.9188	0.0624/0.6820	0.0772/0.4813	0.6413/0.8915	*/0.4812	0.0591/0.3113	-	0.3905/0.7402	0.4465/0.8625	0.4999/0.4727
		Vγ5	0.9485/0.7626	0.4088/0.9157	0.353/0.3075	0.3646/0.2734	0.3598/0.1729	-	-	0.8927/0.4805	0.2722/0.2722	0.2877/0.3720
		Vγ6	0.471/0.7489	0.4874/0.1047	0.2697/0.3953	0.4505/0.4533	0.9887/0.5453	0.7886/0.8162	-	0.2545/0.0819	0.2722/0.2722	0.248/0.2669
		Vγ7	0.824/0.6531	0.4592/0.5534	0.8319/0.4165	0.2379/0.1598	0.943/0.1507	0.5848/0.2516	-	0.9529/0.8574	0.0933/****	0.5148/0.3365
	S3A	# TγδN
		#/%	SPL	SILP	PLN	THY	LUNG	MLN	EAR	LIVER	FAT	IEL
		Vγ1	0.1403/0.2596	0.4779/0.9735	0.1404/0.7852	0.244/0.3044	0.1923/0.6287	*/0.7703	-	0.0793/0.9487	-	-
		Vγ2	0.495/0.4950	0.2722/0.2722	0.4644/0.3415	-	0.2974/0.0587	0.8377/0.6792	-	0.2537/0.2160	-	-
		Vγ4	0.1918/0.6619	*/0.7860	0.0881/0.4735	0.6711/0.2007	0.1404/0.1409	0.1041/0.4176	-	*/0.7731	-	-
		Vγ5	*/*	0.3275/0.4776	0.2776/0.3501	0.3066/0.3510	0.41/0.8779	0.1564/0.3046	-	0.495/0.4950	-	-
		Vγ6	**/0.0958	0.3213/0.8673	0.5747/0.8073	**/0.6804	0.0686/0.6254	0.7015/0.2996	-	0.6828/0.2313	-	-
		Vγ7	0.9201/0.7668	**/0.0570	0.5036/0.1775	0.3871/0.7061	0.9557/0.5486	0.7468/0.4628	-	0.5543/0.6141	-	-
